# Supplementary material for: FGF1 Protects MCF-7 Cells against Taltobulin through Both the MEKs/ERKs and PI3K/AKT Signaling Pathway
Source: Biomedicines. 2023 Jun 29;11(7):1856. doi: 10.3390/biomedicines11071856 (PMC10376943; doi:10.3390/biomedicines11071856)
Supplement: Supplementary file 1 [file biomedicines-11-01856-s001.zip]

Archive with 1 entries (1 files):
- biomedicines-2398237-supplementary.pdf
